# Supplementary material for: Comprehensive assessment of the physical and health features of the threatened Araguaian River dolphin Inia araguaiaensis
Source: PLoS One. 2025 Mar 31;20(3):e0319212. doi: 10.1371/journal.pone.0319212 (PMC11957337; doi:10.1371/journal.pone.0319212)
Supplement: S3 Table — (XLSX) [file pone.0319212.s004.xlsx]

## Sheet: Planilha1
ID	Date	Local	Sex	Age class	Reprod state	Lact	Weight (kg)	Body lenght (cm)	Max girth	MG:BL	W:BL	Handling time (min)	Total time (min)	Stress	CR	RF	Oral Temp	HCT %	RBC l 10^6/uL	HGB L g/dL	MCV fL	MCH pg	MCHC g/dL	WBC	MON (%)	MON	LYMPH (%)	LYMPH	BAS (%)	BAS	EOS (%)	EOS	NEUT (%)	NEUT	BAST (%)	BAST	NLR	Albumin	Total protein	Globulin	Album/Glob	Calcium	Glucose	Cholesterol	Tryglicerides	ALP	ALT	Amylase	Lipase
1	2022-09-08	Cantão	male	juvenile	Immature			157	87.5	0.557325		18	84	3	80	7	35	40	3.51	12.81	113.96	36.4957	32.025	9750	2	195	44	4290	0	0	7	682.5	47	4582.5	0	0	1.06818	2.4	8.5	6.1	0.39	10.1	151	200	89	76	6.9	68
2	2022-09-08	Cantão	male	juvenile	Immature		56.5	173	83	0.479769	0.32659	21	81	4	104	12	34	38	3.51	11.63	108.262	33.1339	30.6053	8500	6	510	26	2210	0	0	2	170	66	5610	0	0	2.53846	2.39	8.08	5.69	0.42	10	171	198	93.1	208	7	75
3	2022-09-08	Cantão	male	juvenile	Immature	yes	50.5	157	82.5	0.525478	0.321656	16	99	4	112	5	36	39	4.53	12.7	86.0927	28.0353	32.5641	12450	8	996	51	6349.5	0	0	7	871.5	34	4233	0	0	0.666667	2.56	7.93	5.37	0.47	11.1	178	307	104.2	212	6	37
4	2022-09-08	Cantão	female	adult	Mature	yes	90.5	203	111	0.546798	0.445813	18	122	3	80	4	36	42	3.27	13.22	128.44	40.4281	31.4762	4900	7	343	30	1470	0	0	10	490	51	2499	2	98	1.7	2.43	7.89	5.46	0.44	9.8	195	285	44.8	78	5.1	81	9
5	2022-09-08	Cantão	female	adult	Mature	no	88	204	102	0.5	0.431373	15	140	3	140	6	35	39	3.38	12.38	115.385	36.6272	31.7436	5800	1	58	29	1682	0	0	10	580	59	3422	1	58	2.03448	2.38	8.34	5.96	0.39	9.54	146	265.7	88.5	67.6	4.7	62	21
6	2022-09-08	Cantão	female	juvenile	Immature	no	52.5	173	89	0.514451	0.303468	12	19	ND	108	6	34	43	3.95	14.66	108.861	37.1139	34.093	5800	3	174	39	2262	0	0	5	290	52	3016	1	58	1.33333	2.93	8.97	6.04	0.48	10.18	123	311.7	67.1	338.1	10	44
7	2022-09-08	Cantão	female	juvenile	Immature	no	54	169	89	0.526627	0.319527	14	42	4	92	6	ND	47	4.22	14.56	111.374	34.5024	30.9787	8950	4	358	44	3938	0	0	4	358	48	4296	0	0	1.09091	2.93	9.61	6.68	0.43	10.03	108	279.1	61.6	137	13.9	95	23
8	2022-09-09	Cantão	female	adult	Mature	no	77.5	179	106	0.592179	0.432961	13	120	3	92	9	34	44	3.52	14.24	125	40.4545	32.3636	7000	2	140	47	3290	0	0	3	210	48	3360	0	0	1.02128	2.76	8.78	6.02	0.45	9.86	126	262.7	135.4	147.5	12.5	81	13
9	2022-09-11	Cantão	male	juvenile	Immature		55	176	87.5	0.497159	0.3125	14	149	2	90	5	37	40	3.65	13.9	109.589	38.0822	34.75	2250	2	45	42	945	0	0	2	45	52	1170	2	45	1.2381	2.23	8.39	6.16	0.6	9.09	109	204.4	116.7	185.5	3.8	35
10	2022-09-12	Cantão	female	adult	Mature	no	ND	204	118	0.578431		16	50	4	86	9	ND	44	4.25	13.63	103.529	32.0706	30.9773	5100	3	153	39	1989	1	51	7	357	49	2499	1	51	1.25641	2.44	8.73	6.29	0.8	9.66	183	261.2	147.4	104.2	11.3	47
11	2022-09-15	Luiz Alves	female	adult	Mature	yes	98.5	210	124	0.590476	0.469048	23	65	3	90	6	ND	39	3.58	12.82	108.939	35.8101	32.8718	8150	7	570.5	26	2119	0	0	6	489	61	4971.5	0	0	2.34615	2.58	7.83	5.25	0.49	9.41	116	275.4	60	45.3	8.4	88
12	2022-09-15	Luiz Alves	female	juvenile	Immature	no	72.5	180	102	0.566667	0.402778	13	78	3	90	2	33	41	3.79	13.32	108.179	35.1451	32.4878	7200	3	216	32	2304	0	0	7	504	58	4176	0	0	1.8125	2.54	8.13	5.59	0.45	9.7	146	236	137	121	5	95	40
13	2022-09-15	Luiz Alves	male	juvenile	Immature		73	185	98	0.52973	0.394595	16	113	2	104	6	34	40	3.41	12.9	117.302	37.8299	32.25	7200	4	288	54	3888	0	0	2	144	40	2880	0	0	0.740741	2.67	7.34	4.67	0.57	9.9	125	219	61.4	214	6.5	44
14	2022-09-15	Luiz Alves	female	adult	Mature	no	81	199	106	0.532663	0.407035	14	26	4	88	13	36	44	4.01	14.05	109.726	35.0374	31.9318	8250	1	82.5	32	2640	0	0	8	660	59	4867.5	0	0	1.84375	2.73	9.1	6.37	0.42	10.1	148	395	140.2	146	4.4	45
15	2022-09-16	Luiz Alves	male	adult	Mature		107.5	208	122	0.586538	0.516827	15	179	4	96	7	36	41	3.38	14.14	121.302	41.8343	34.4878	6250	1	62.5	34	2125	0	0	12	750	53	3312.5	0	0	1.55882	2.52	8.66	6.14	0.41	10.31	118	272.6	90.7	121.9	7.2	53
16	2022-09-16	Luiz Alves	female	adult	Mature	no	ND	198	122	0.616162		12	38	3	80	9	37	40	3.41	13.61	117.302	39.912	34.025	6450	5	322.5	12	774	1	64.5	2	129	79	5095.5	1	64.5	6.58333	2.67	8.4	5.73	0.46	10.58	141	182.7	81.9	51.8	8.1	104
17	2022-09-16	Luiz Alves	female	juvenile	Immature	no	ND	155	83	0.535484		15	55	3	88	6	35	42	3.57	13.73	117.647	38.4594	32.6905	12000	4	480	35	4200	0	0	8	960	53	6360	0	0	1.51429	2.54	9.07	6.53	0.38	10.6	133	249	105.8	212	6.1	50	21
18	2022-09-17	Luiz Alves	female	juvenile	Immature	no	ND	162	91	0.561728		14	36	3	100	6	ND	48	5.16	13.83	93.0233	26.8023	28.8125	8850	7	619.5	26	2301	0	0	7	619.5	60	5310	0	0	2.30769	2.39	7.82	5.43	0.44	9.49	98	210.5	71.4	182	6.3	84
19	2022-09-17	Luiz Alves	male	adult	Mature		ND	230	124	0.53913		14	56	4	80	6	34	46	3.83	13.75	120.104	35.9008	29.8913	5800	2	116	35	2030	0	0	7	406	56	3248	0	0	1.6	2.67	8.78	6.11	0.43	10.4	118	310	88.1	68	6.5	39	171
20	2022-09-17	Luiz Alves	male	juvenile	Immature		ND	133	80	0.601504		11	71	3	106	9	34	48	4.35	12.31	110.345	28.2989	25.6458	10700	8	856	50	5350	0	0	7	749	35	3745	0	0	0.7	2.29	6.93	4.64	0.49	10.3	131	220	72.5	272	8	57
21	2022-09-17	Luiz Alves	female	adult	Mature	yes	ND	191.5	112	0.584856		24	98	4	112	2	34	45	3.85	11.51	116.883	29.8961	25.5778	12950	4	518	38	4921	0	0	5	647.5	52	6734	1	129.5	1.36842	2.52	8.19	5.67	0.44	10.29	191	265.5	71.1	70.2	10.4	88
22	2022-09-19	Luiz Alves	female	adult	Mature	yes	80.5	191	111	0.581152	0.421466	19	61	4	102	4	34	46	4.29	14.71	107.226	34.289	31.9783	6600	5	330	23	1518	0	0	7	462	65	4290	0	0	2.82609	2.61	8.34	5.73	0.45	9.47	111	288.9	62.5	73.5	9.5	54
23	2022-09-19	Luiz Alves	female	juvenile	Immature	yes	42	152	88	0.578947	0.276316	18	79	4	122	9	33	43	3.55	14.48	121.127	40.7887	33.6744	11900	5	595	38	4522	0	0	4	476	52	6188	1	119	1.36842	2.63	8.01	5.38	0.48	10.2	148	246	85	239	3.4	73
24	2022-09-19	Luiz Alves	male	juvenile	Immature		53	170	97	0.570588	0.311765	11	132	4	90	6	32	45	4.74	14.75	94.9367	31.1181	32.7778	8250	3	247.5	37	3052.5	1	82.5	3	247.5	55	4537.5	1	82.5	1.48649	2.38	7.84	5.46	0.43	10.1	84	324	79	173	6.1	50
[truncated: 15 more columns]
